# Supplementary material for: Numerous Trigger-like Interactions of Kinases/Protein Phosphatases in Human Skeletal Muscles Can Underlie Transient Processes in Activation of Signaling Pathways during Exercise
Source: Int J Mol Sci. 2023 Jul 7;24(13):11223. doi: 10.3390/ijms241311223 (PMC10342922; doi:10.3390/ijms241311223)
Supplement: Supplementary file 1 [file ijms-24-11223-s001.zip]

Archive with 1 entries (1 files):
- ijms-2212834-supplementary.xlsx
