# Supplementary material for: Numerous Trigger-like Interactions of Kinases/Protein Phosphatases in Human Skeletal Muscles Can Underlie Transient Processes in Activation of Signaling Pathways during Exercise
Source: Int J Mol Sci. 2023 Jul 7;24(13):11223. doi: 10.3390/ijms241311223 (PMC10342922; doi:10.3390/ijms241311223)
Supplement: Supplementary file 1 [file ijms-24-11223-s001.zip › ijms-2212834-supplementary.xlsx]

## Sheet: Legend
Table S1.
A brief representation of the collected data on the regulation of protein phosphatase activity.

## Sheet: Description
Column description
column A	Isoform/Residue of protein phosphatase
column B	Location/Tissue/Species used in corresponding article
column C	Regulatory Function (The regulatory function refers to the activating or inhibitory action of the corresponding pathway)
column D	Notes (mostly fragments from article)
column E	Pathway/factor (putative regulator of PP activity)
column F	AMPK as target (marked if AMPK is target of corresponding PP isoform)
column G	Comments (mostly fragments from article)
column H	Ref (short representation of reference)
column I	Link (adress of corresponding article)
column J	Additional reference (full citations for papers not included in main text)

## Sheet: Data
Isoform/Residue	Location/Tissue/Species	Regulatory Function	Notes	Pathway/Factor	AMPK as target	Comments	Ref	Link	Additional reference
PP1	Brain, neurons	Inhibitory	via cAMP;	DARPP-32 via PKA		Unlike the specificity afforded PKA by its consensus sequence, PP1 lacks inherent substrate specificity; rather, specificity is determined by interactions with some of its more than 200 known interacting proteins (Leslie 2019)	Leslie & Nairn 2019	https://pubmed.ncbi.nlm.nih.gov/30401536/
PP-1	Brain, neurons	Inhibitory	increase in cAMP concentration caused by PDE1 inhibition would lead to the increased PKA activity, which would in turn support the CaMKII activity through facilitating the inhibition of PP-1 by phospho-DARPP-32.	CaMKII-mediated PDE1 phosphorylation		PP-1 activity by CaMKII-mediated PDE1 phosphorylation	Kitagawa et al. 2009	https://pubmed.ncbi.nlm.nih.gov/19536203/
PP2A	Brain, neurons	Activatory	via cAMP;	PKA via cAMP		While the mechanisms guiding PP2A specificity are still being discovered; it is nonetheless clear that specificity is in part dependent on protein location and subunit composition (Leslie 2019)	Leslie & Nairn 2019	https://pubmed.ncbi.nlm.nih.gov/30401536/
PP2A; B56δ, PPP2R5D (Protein Phosphatase 2 Regulatory Subunit B' Delta)	Brain, neurons, in vitro	Activatory	PKA had also been shown in vitro to phosphorylate the regulatory B' subunit (B56δ or PPP2R5D) of PP2A leading to enzyme activation	PKA via cAMP		The B56 subunit was then transiently expressed in HEK293. Dibutyryl cAMP treatment resulted in a marked increase in the phosphorylation of Ser-566 and slightly stimulated Ser-81 phosphorylation. Phosphorylation of Ser-566 occurred rapidly, reaching a plateau at 5 min after activation of PKA with forskolin.	Ahn et al. 2007	https://pubmed.ncbi.nlm.nih.gov/17301223/
PP2A; B55δ, PPP2R2D (Protein Phosphatase 2 Regulatory Subunit B delta)	human vascular smooth muscle cells		Very few PP2A B subunits have been elucidated that direct AMP kinase dephosphorylation. Those that are associated with the A/C dimer and act on AMP kinase include Ppp2r2d (28) and Ppp2r3a (29). Loss of PP2APpp2r2d, but not PP2APpp2r5e, results in increased AMP kinase Thr-172 phosphorylation and activity		Yes	Protein attributes for PPP2R2D Gene Size: 453 amino acids Molecular mass: 52042 Da	Joseph et al. 2015	https://pubmed.ncbi.nlm.nih.gov/25694423/
PP2A; PR72α, PPP2R3A (Protein Phosphatase 2 Regulatory Subunit B''Alpha)	C2C12 myotubes	Activatory	The PP2A 72 kDa regulatory subunit B'' alpha (PPP2r3a) is required for calcium-induced PP2A activation; PR72 (PPP2r3a) regulatory B subunit of PP2A contains calcium binding sites formed by E and F helices (EF hands) and they are necessary for the ability of PP2A activity to be regulated by calcium [18];	Ca2+	Yes	Protein phosphatase (PP)2C and PP2A are both capable of dephosphorylating AMPK at Thr172 in vitro, whereas protein phosphatase 1 is much less effective [9]. Wang and Unger [10] demonstrated that a decrease in AMPK activity is associated with an increase in PP2C activation, while others indicated that AMPK deactivation is correlative with PP2A activation instead of PP2C [11]. ...the relationship b…	Ahn et al. 2007b	https://pubmed.ncbi.nlm.nih.gov/17535922/
PP2A; PR72α, PPP2R3A (Protein Phosphatase 2 Regulatory Subunit B''Alpha)	C2C12 myotubes	Activatory	The PP2A 72 kDa regulatory subunit B'' alpha (PPP2r3a) is required for calcium-induced PP2A activation; PR72 (PPP2r3a) regulatory B subunit of PP2A contains calcium binding sites formed by E and F helices (EF hands) and they are necessary for the ability of PP2A activity to be regulated by calcium [18];	Ca2+	Yes	Protein phosphatase (PP)2C and PP2A are both capable of dephosphorylating AMPK at Thr172 in vitro, whereas protein phosphatase 1 is much less effective [9]. Wang and Unger [10] demonstrated that a decrease in AMPK activity is associated with an increase in PP2C activation, while others indicated that AMPK deactivation is correlative with PP2A activation instead of PP2C [11]. ...the relationship b…	Park et al. 2013	https://pubmed.ncbi.nlm.nih.gov/23298795/
PP2A	slices of the cerebellum	Inhibitory	CaMKII-mediated phosphatase inhibition (no details)	CaMKII			Gallimore et al. 2018	https://pubmed.ncbi.nlm.nih.gov/29346769/
PP2A; B56α, PPP2R5A (Protein Phosphatase 2 Regulatory Subunit B'Alpha)	isolated human cardiomyocytes, in vitro	Inhibitory	Phosphorylation of B56α at Ser41 Inhibits PP2A Activity in Vivo. Phosphorylation of B56α by PKCα Is Reversed by PP2A (the purified heterodimeric PP2ACA). Wild-type B56α displayed high inhibitory activity on PP2ACA with an IC50 of 2 nM. PP2A activity was completely inhibited by wild-type B56α at concentrations of 100 nM.	PKCα		PKCα can modify PP2A activity by phosphorylation of B56α at Ser41	Kirchhefer et al. 2014	https://pubmed.ncbi.nlm.nih.gov/24225947/
PP2A; B56γ, PPP2R5C (Protein Phosphatase 2 Regulatory Subunit B'Gamma)	cell culture	Activatory	Among the various regulatory B56 subunits, B56γ was directly phosphorylated by AMPK at Ser298 and Ser336, leading to an increase of PP2A activity through dephosphorylation of PP2Ac at Tyr307. Our data show that the phosphorylation of B56g by AMPK increases dephosphorylation of PP2Ac at Tyr307, leading to the upregulation of PP2A activity. This result may be explained by the autodephosphorylation …	AMPK		AMPK stimulates the dephosphorylation of the PP2A catalytic subunit leading to increased activity. Phosphorylation of Tyr307 on PP2Ac decreases its phosphatase activity (25). AMPK-mediated phosphorylation of B56γ affects phosphotyrosyl phosphatase activity, causing an increase in the basall level of protein tyrosine phosphatase activity of PP2A (35–38). However, we cannot completely exclude the p…	Kim et al. 2009	https://pubmed.ncbi.nlm.nih.gov/19366811/
PP2A, catalytic subunit	human muscles	Inhibitory	the catalytic subunit of PP2A2 was phosphorylated on threonine residues by the autophosphorylation-activated protein kinase.	PAK2		Auto-Activated Protein Kinase (AK) is an autophosphorylation dependent protein serine/threonine kinase originally isolated from porcine brain and liver. It is a cyclic nucleotide and Ca2+ ion independent kinase with a molecular weight of approximately 36 kDa. AK is the catalytic subunit of p21-activated protein kinase 2 (PAK2 or g-PAK) that undergoes rapid phosphorylation and activation. This enz…	Guo et al. 1993, Damuni et al. 1994, Yu et al. 1998	https://pubmed.ncbi.nlm.nih.gov/8388387/ https://pubmed.ncbi.nlm.nih.gov/7523189/ https://pubmed.ncbi.nlm.nih.gov/9693111/	Guo H, Reddy SA, Damuni Z. Purification and characterization of an autophosphorylation-activated protein serine threonine kinase that phosphorylates and inactivates protein phosphatase 2A. J Biol Chem. 1993 May 25;268(15):11193-8. PMID: 8388387. Damuni Z, Xiong H, Li M. Autophosphorylation-activated protein kinase inactivates the protein tyrosine phosphatase activity of protein phosphatase 2A. FE…
PP2A, catalytic subunit		Inhibitory	SRC family tyrosine kinases, such as SRC and LCK, as well as receptor tyrosine kinases, such as EGFR and insulin receptor, can phosphorylate the catalytic subunit of serine/threonine protein phosphatase PP2A at tyrosine residue Y307. Phosphorylation at Y307 inhibits the catalytic activity of PP2A. Phosphatidylinositol-5-phosphate (PI5P) positively regulates phosphorylation of the catalytic subuni…	SRC, LCK, EGFR and insulin receptor			https://reactome.org/content/detail/R-HSA-8857925	https://reactome.org/content/detail/R-HSA-8857925
PP2A; all B56 members	CHO cells (Chinese hamster ovary cell)	Inhibitory	IEX-1 is a general inhibitor of the B56 family of PP2A	pERK/IEX- 1/B56 ternary complex		B56 binds to pERK through IEX-1, forming a pERK/IEX- 1/B56 ternary complex in vivo... Thus, only IEX-1- bound ERK has an increased activity towards B56g1. Altogether, these results show that, by binding to both pERK and B56, IEX-1 enhances the ability of ERK to phosphorylate the B56 proteins in vivo and in vitro... IEX-1 triggers the dissociation of B56 from the AC dimer, providing a possible mec…	Letourneux et al. 2006	https://pubmed.ncbi.nlm.nih.gov/16456541/
PP2A	model	Activatory		Ca2+ via PKA			Lindskog et al. 2006	https://pubmed.ncbi.nlm.nih.gov/16965177/
PP2A	model	Activatory		Ca2+ via PKA			Nakano et al. 2010	https://pubmed.ncbi.nlm.nih.gov/20169176/
PP2A; B56δ, PPP2R5D (Protein Phosphatase 2 Regulatory Subunit B' Delta)	rat ventricular myocytes	Activatory	In cardiomyocytes, βAR stimulation induces PKA-mediated phosphorylation of the PP2A regulatory subunit isoform B56δ at S573, which increases associated PP2A catalytic activity.	PKA via cAMP		ARVM were isolated from the hearts of adult male Wistar rats	Ranieri et al. 2018	https://pubmed.ncbi.nlm.nih.gov/29294329/
PP2A; B56δ, PPP2R5D (Protein Phosphatase 2 Regulatory Subunit B' Delta)	COS-1 cells and HEK293 cells				possible	See response letter from Mr Jong, "As most of these AMPK substrates are predicted as the top five (mostly second or third) ranked kinases, it is possible that AMPK is a B'delta substrate although that remains to be proven".	Jong et al. 2020	https://www.sciencedirect.com/science/article/pii/S0021925817502951
PP2A		Inhibitory		mTOR through insulin signaling and PI3K		Multiple reports have indicated that mTOR can negatively regulate PP2A activity, and most of this negative regulation supports mTOR activation through insulin signaling and PI3K	Wlodarchak & Xing 2016	https://pubmed.ncbi.nlm.nih.gov/26906453/
PP2A	yeast	Activatory		glucose activation of the cAMP-PKA		glucose activation of the cAMP-PKA (protein kinase A) pathway is required for glucose activation of both PP2A and PP1	Castermans et al. 2012	https://www.nature.com/articles/cr201220
PP2A; B56δ, PPP2R5D (Protein Phosphatase 2 Regulatory Subunit B' Delta)	N2a cells, in vitro	Activatory		PKCδ		In the current study, we find that protein kinase C is able to phosphorylate a key regulatory site in the B56δ subunit leading to activation of PP2A	Ahn et al. 2011	https://pubmed.ncbi.nlm.nih.gov/22046270/
PP2A; demethylated PP2A, phospho-PP2A (Y307)	PC12 and SH-SY5Y cells	Inhibitory	demethylated PP2A (de-PP2A), phospho-PP2A (Y307) (p-PP2A),	H2O2		Our data, however, clearly indicate that H2O2 induction of ROS did inhibit PP2A activity. H2O2 induction of ROS obviously increased expression of demethylated- and phospho-PP2Ac, two events linked to inhibition of PP2A catalytic activity (Janssens and Goris, 2001);	Chen et al. 2009	https://pubmed.ncbi.nlm.nih.gov/19038359/
PP2A		Inhibitory		ROS			Elgenaidi & Spiers 2019, Raman & Pervaiz 2019	https://pubmed.ncbi.nlm.nih.gov/30797822/ https://www.sciencedirect.com/science/article/pii/S2213231718310036
PP2A; B56δ, PPP2R5D (Protein Phosphatase 2 Regulatory Subunit B' Delta)	rat ventricular myocytes	Activatory	In cardiomyocytes, βAR stimulation induces PKA-mediated phosphorylation of the PP2A regulatory subunit isoform B56δ at S573, which increases associated PP2A catalytic activity. β-adrenergic receptor (βAR) agonist isoprenaline (ISO).	isoprenaline via PKA		Phosphorylation of B56δ occurred at S573, primarily through stimulation of the β1AR subtype, and was dependent on PKA activity.	Ranieri et al. 2018	https://pubmed.ncbi.nlm.nih.gov/29294329/
PP2A; B56α, PPP2R5A (Protein Phosphatase 2 Regulatory Subunit B', Alpha)	mice heart	Not specified	Dobutamine-stress-echocardiography was performed on male WT, HET, and HOM mice. Echocardiographic and electrocardiogram (ECG) recordings obtained 10min after DOB/vehicle administration were analysed.	b-AR stimulation with dobutamine		Cardiac phenotype of mice heterozygous (HET) or homozygous (HOM) for the disrupted Ppp2r5a allele and wild type (WT) littermates was characterized under basal conditions and following acute b-AR stimulation with dobutamine. Acute DOB stimulation induced the expected inotropic response in WT and HET mice, which was attenuated in HOM mice. These findings identify B56a as a potential regulator of ca…	Puhl et al. 2019	https://pubmed.ncbi.nlm.nih.gov/30203051/
PP2A; B56α, PPP2R5A (Protein Phosphatase 2 Regulatory Subunit B', Alpha)	in vitrо, Cell cultures	Activatory	An in vitro dephosphorylation assay showed that when B56α was phosphorylated by PKR, the activity of PP2A trimeric holoenzyme was increased.	PKR		PKR was activated by dsRNA	Xu & Williams 2000	https://pubmed.ncbi.nlm.nih.gov/10866685/
PP2A	Human keratinocytes	Activatory	β2-AR agonist isoproterenol (ISO) Surprisingly, we found that unlike other cell types studied, where β2-AR agonist binding activates ERK (26–32), in keratinocytes the β2-AR agonist isoproterenol (ISO) reduced ERK phosphorylation.	β2-AR stimulation, isoproterenol		In keratinocytes, immunoprecipitation studies revealed that 2-AR activation resulted in the rapid association of 2-AR with PP2A as well as a 37% increase in association of PP2A with ERK2. Finally, 2-AR activation resulted in a rapid and transient 2-fold increase in PP2A activity.	Pullar et al. 2003	https://pubmed.ncbi.nlm.nih.gov/12697752/
PP2A, B56α, PPP2R5A (Protein Phosphatase 2 Regulatory Subunit B', Alpha)	hippocampal slices of male Sprague–Dawley rats	Inhibitory	When the partially purified PP-2A was incubated with rat brain CaM kinase II, a significant phosphorylation of the 55-kDa protein was observed in the presence of Ca2+/CaM	CAMKII		CaMKII phosphorylates PP2A regulatory subunit B56α that decrease activity of PP2A	Fukunaga et al. 2000	https://pubmed.ncbi.nlm.nih.gov/10646534/
PP2A; B56δ, PPP2R5D (Protein Phosphatase 2 Regulatory Subunit B' Delta)	293FT cells		Specific PP2A complexes that interact with AMPKα... The co-IP results revealed that only B56δ subunit was found in complexwith AMPKα. The reciprocal co-IP using antibody specific for endogenous AMPKα confirmed the interaction between AMPKα and B56δ/		Yes		Zhu et al. 2014	https://pubmed.ncbi.nlm.nih.gov/24412756/
